# Supplementary material for: Genome-Wide Identification and Expression Analysis of the WRKY Gene Family in Cassava
Source: Front Plant Sci. 2016 Feb 5;7:25. doi: 10.3389/fpls.2016.00025 (PMC4742560; doi:10.3389/fpls.2016.00025)
Supplement: Table S1 — Primers used in qRT-PCR analysis. [file Table1.XLS]

## Sheet: Sheet1
Table S1. Primers used in qRT-PCR analysis
Gene Name	Forward Primer	Reverse Primer
MeWRKY18	AGTTTTAGTTATCAGGTA	AAAGCAGCTACTTATT
MeWRKY28	TAAGGCAAAGCAAAGT	ACAAAGCCCACAGAGT
MeWRKY37	CTATGGAGGATAACAGGG	GCAACTTGGTGGGATTA
MeWRKY49	GTAGTGCGATTTTGAT	TCTTCTTAGGCAGTAAC
MeWRKY62	TGATTAAGGGTTCGTGT	TTATGGAGTCAAGGCTAA
MeWRKY65	GTGAACTGTGCTGCTTA	TGTGCTTTCTATCTCCC
MeWRKY76	CCCAGCATCAACAAAG	GAAACGAAATGAACCAA
MeWRKY83	CCATCCACCATGATTAA	AACTACAGCCGTCTACC
MeWRKY85	GAAAGAAGCGGTAAAG	GCTCCATAAACCCTAA
TUB	TGCCATGTTCCGTGGAAAGATG	CCCCTAGGTGGAATGTCACAGACAC
EF1	TGAACCACCCTGGTCAGATTGGAA	AACTTGGGCTCCTTCTCAAGCTCT
