# Supplementary material for: Genome-Wide Identification and Expression Analysis of the WRKY Gene Family in Cassava
Source: Front Plant Sci. 2016 Feb 5;7:25. doi: 10.3389/fpls.2016.00025 (PMC4742560; doi:10.3389/fpls.2016.00025)
Supplement: Table S2 — Characteristics of MeWRKY family in cassava. [file Table2.XLS]

## Sheet: Sheet1
Table S2. Characteristics of MeWRKY family in cassava
Gene name	Gene ID	Amino acids	MW(kDa)	PI
MeWRKY1	KT827576	370	40.61	9.89
MeWRKY2	KT827577	304	33.912	6.1
MeWRKY3	KT827578	333	37.312	5.42
MeWRKY4	KT827579	519	56.858	6.56
MeWRKY5	KT827580	163	18.326	5.87
MeWRKY6	KT827581	265	29.897	5.56
MeWRKY7	KT827582	528	75.115	5.81
MeWRKY8	KT827583	345	38.792	9.55
MeWRKY9	KT827584	376	40.902	5.77
MeWRKY10	KT827585	316	35.101	9.04
MeWRKY11	KT827586	299	33.029	8.93
MeWRKY12	KT827587	312	34.873	4.97
MeWRKY13	KT827588	381	41.583	5.84
MeWRKY14	KT827589	336	37.819	8.48
MeWRKY15	KT827590	352	39.731	4.96
MeWRKY16	KT827591	620	67.186	5.85
MeWRKY17	KT827592	582	62.992	6.39
MeWRKY18	KT827593	328	37.124	5.79
MeWRKY19	KT827594	193	22.098	8.95
MeWRKY20	KT827595	307	34.531	6.27
MeWRKY21	KT827596	501	54.877	6.03
MeWRKY22	KT827597	149	17.192	5.3
MeWRKY23	KT827598	179	20.415	7.09
MeWRKY24	KT827599	332	37.712	5.29
MeWRKY25	KT827600	187	21.388	9.05
MeWRKY26	KT827601	474	52.038	8.16
MeWRKY27	KT827602	399	44.284	8.52
MeWRKY28	KT827603	345	38.906	9.68
MeWRKY29	KT827604	432	47.089	6.08
MeWRKY30	KT827605	327	35.721	5.81
MeWRKY31	KT827606	171	19.616	9.28
MeWRKY32	KT827607	579	62.997	6.5
MeWRKY33	KT827608	561	61.05	6.39
MeWRKY34	KT827609	505	54.266	8.93
MeWRKY35	KT827610	285	31.78	5.36
MeWRKY36	KT827611	190	21.92	9.35
MeWRKY37	KT827612	461	50.044	5
MeWRKY38	KT827613	558	60.689	7.58
MeWRKY39	KT827614	343	38.761	5.83
MeWRKY40	KT827615	257	28.449	8.97
MeWRKY41	KT827616	408	44.613	8.69
MeWRKY42	KT827617	201	22.39	6.2
MeWRKY43	KT827618	342	37.308	6.21
MeWRKY44	KT827619	358	39.239	9.57
MeWRKY45	KT827620	356	40.232	9.52
MeWRKY46	KT827621	246	27.695	8.12
MeWRKY47	KT827622	322	35.777	5.93
MeWRKY48	KT827623	509	56.832	4.96
MeWRKY49	KT827624	251	27.889	8.95
MeWRKY50	KT827625	434	47.864	8.25
MeWRKY51	KT827626	361	40.268	5.56
MeWRKY52	KT827627	183	20.81	9.52
MeWRKY53	KT827628	458	50.036	5.62
MeWRKY54	KT827629	259	29.201	5.45
MeWRKY55	KT827630	343	38.351	5.28
MeWRKY56	KT827631	312	35.308	7.06
MeWRKY57	KT827632	441	47.871	5.28
MeWRKY58	KT827633	344	37.325	9.36
MeWRKY59	KT827634	282	32.098	4.91
MeWRKY60	KT827635	304	32.958	6.26
MeWRKY61	KT827636	548	59.901	7.97
MeWRKY62	KT827637	733	79.341	5.86
MeWRKY63	KT827638	504	53.998	8.07
MeWRKY64	KT827639	737	79.763	5.93
MeWRKY65	KT827640	384	42.441	6.13
MeWRKY66	KT827641	437	47.513	8.99
MeWRKY67	KT827642	430	47.502	6.39
MeWRKY68	KT827643	442	49.736	8.14
MeWRKY69	KT827644	409	44.801	5.69
MeWRKY70	KT827645	205	23.583	7.19
MeWRKY71	KT827646	575	62.963	7.05
MeWRKY72	KT827647	205	23.555	7.13
MeWRKY73	KT827648	534	57.906	8.31
MeWRKY74	KT827649	183	21.007	9.58
MeWRKY75	KT827650	303	33.407	6.22
MeWRKY76	KT827651	344	37.465	9.58
MeWRKY77	KT827652	574	62.935	6.55
MeWRKY78	KT827653	315	35.599	5.85
MeWRKY79	KT827654	328	36.523	9.01
MeWRKY80	KT827655	340	37.884	5.42
MeWRKY81	KT827656	321	35.598	6.43
MeWRKY82	KT827657	414	45.232	9.1
MeWRKY83	KT827658	315	36.132	5.5
MeWRKY84	KT827659	342	37.05	9.59
MeWRKY85	KT827660	300	33.483	6.02
