# Supplementary material for: Genome-Wide Identification and Expression Analysis of the WRKY Gene Family in Cassava
Source: Front Plant Sci. 2016 Feb 5;7:25. doi: 10.3389/fpls.2016.00025 (PMC4742560; doi:10.3389/fpls.2016.00025)
Supplement: Table S3 — The accession numbers of WRKYs in cassava and Arabidopsis. [file Table3.XLS]

## Sheet: Sheet1
Table S3. The accession numbers of WRKYs in cassava and Arabidopsis
Gene name	Gene ID	Gene name	Gene ID
MeWRKY1	KT827576	AtWRKY1	At2g04880
MeWRKY2	KT827577	AtWRKY2	At5g56270
MeWRKY3	KT827578	AtWRKY3	At2g03340
MeWRKY4	KT827579	AtWRKY4	At1g13960
MeWRKY5	KT827580	AtWRKY6	At1g62300
MeWRKY6	KT827581	AtWRKY7	At4g24240
MeWRKY7	KT827582	AtWRKY8	At5g46350
MeWRKY8	KT827583	AtWRKY9	At1g68150
MeWRKY9	KT827584	AtWRKY11	At4g31550
MeWRKY10	KT827585	AtWRKY12	At2g44745
MeWRKY11	KT827586	AtWRKY13	At4g39410
MeWRKY12	KT827587	AtWRKY14	At1g30650
MeWRKY13	KT827588	AtWRKY15	At2g23320
MeWRKY14	KT827589	AtWRKY16	At5g45050
MeWRKY15	KT827590	AtWRKY17	At2g24570
MeWRKY16	KT827591	AtWRKY18	At4g31800
MeWRKY17	KT827592	AtWRKY21	At2g30590
MeWRKY18	KT827593	AtWRKY22	At4g01250
MeWRKY19	KT827594	AtWRKY23	At2g47260
MeWRKY20	KT827595	AtWRKY24	At5g41570
MeWRKY21	KT827596	AtWRKY25	At2g30250
MeWRKY22	KT827597	AtWRKY27	At5g52830
MeWRKY23	KT827598	AtWRKY28	At4g18170
MeWRKY24	KT827599	AtWRKY29	At4g23550
MeWRKY25	KT827600	AtWRKY30	At5g24110
MeWRKY26	KT827601	AtWRKY31	At4g22070
MeWRKY27	KT827602	AtWRKY35	At2g34830
MeWRKY28	KT827603	AtWRKY36	At1g69810
MeWRKY29	KT827604	AtWRKY39	At3g04670
MeWRKY30	KT827605	AtWRKY40	At1g80840
MeWRKY31	KT827606	AtWRKY41	At4g11070
MeWRKY32	KT827607	AtWRKY42	At4g04450
MeWRKY33	KT827608	AtWRKY43	At2g46130
MeWRKY34	KT827609	AtWRKY46	At2g46400
MeWRKY35	KT827610	AtWRKY47	At4g01720
MeWRKY36	KT827611	AtWRKY48	At5g49520
MeWRKY37	KT827612	AtWRKY49	At5g43290
MeWRKY38	KT827613	AtWRKY50	At5g26170
MeWRKY39	KT827614	AtWRKY51	At5g64810
MeWRKY40	KT827615	AtWRKY53	At4g23810
MeWRKY41	KT827616	AtWRKY54	At2g40750
MeWRKY42	KT827617	AtWRKY55	At2g40740
MeWRKY43	KT827618	AtWRKY56	At1g64000
MeWRKY44	KT827619	AtWRKY57	At1g69310
MeWRKY45	KT827620	AtWRKY59	At2g21900
MeWRKY46	KT827621	AtWRKY60	At2g25000
MeWRKY47	KT827622	AtWRKY61	At1g18860
MeWRKY48	KT827623
MeWRKY49	KT827624
MeWRKY50	KT827625
MeWRKY51	KT827626
MeWRKY52	KT827627
MeWRKY53	KT827628
MeWRKY54	KT827629
MeWRKY55	KT827630
MeWRKY56	KT827631
MeWRKY57	KT827632
MeWRKY58	KT827633
MeWRKY59	KT827634
MeWRKY60	KT827635
MeWRKY61	KT827636
MeWRKY62	KT827637
MeWRKY63	KT827638
MeWRKY64	KT827639
MeWRKY65	KT827640
MeWRKY66	KT827641
MeWRKY67	KT827642
MeWRKY68	KT827643
MeWRKY69	KT827644
MeWRKY70	KT827645
MeWRKY71	KT827646
MeWRKY72	KT827647
MeWRKY73	KT827648
MeWRKY74	KT827649
MeWRKY75	KT827650
MeWRKY76	KT827651
MeWRKY77	KT827652
MeWRKY78	KT827653
MeWRKY79	KT827654
MeWRKY80	KT827655
MeWRKY81	KT827656
MeWRKY82	KT827657
MeWRKY83	KT827658
MeWRKY84	KT827659
MeWRKY85	KT827660
