# Supplementary material for: Genome-Wide Identification and Expression Analysis of the WRKY Gene Family in Cassava
Source: Front Plant Sci. 2016 Feb 5;7:25. doi: 10.3389/fpls.2016.00025 (PMC4742560; doi:10.3389/fpls.2016.00025)
Supplement: Table S4 — The expression data of the cassava WRKY genes in different tissues. [file Table4.XLSX]

## Sheet: Sheet1
Table S4. The expression data of the cassava WRKY genes in different tissues
gene	Arg7_stem	Arg7_leaf	Arg7_storage root	W14_stem	W14_leaf	W14_storage root
MeWRKY1	1.81072	6.14905	13.8214	7.61193	5.52064	24.3382
MeWRKY2	8.83143	5.1796	6.92958	10.8645	30.5762	23.605
MeWRKY3	2.09921	4.64655	53.485	1.82456	21.0459	38.0466
MeWRKY4	12.7992	56.4056	11.5699	4.05461	8.33628	6.24472
MeWRKY5	6.5661	97.5327	13.8564	3.2907	38.8012	3.33314
MeWRKY6	10.2526	59.633	27.4903	2.82506	19.3764	5.08971
MeWRKY8	7.50115	0.418902	2.95914	3.67397	0.0982395	7.22382
MeWRKY10	3.63637	3.62929	82.9603	7.74786	4.07123	2.01059
MeWRKY11	3.39134	24.1824	23.4577	7.98137	19.0963	14.2801
MeWRKY14	0.510902	0.0777021	0.32094	0.242578	0.596143	0.128545
MeWRKY15	68.1132	84.9085	309.344	19.6458	38.4208	120.24
MeWRKY16	2.03115	2.79265	0.278025	0.176651	0.993938	0
MeWRKY17	4.07677	24.4354	2.88938	5.37578	14.097	4.04635
MeWRKY18	148.547	860.844	53.5473	18.7872	21.2859	69.3905
MeWRKY19	5.52902	4.47392	8.17359	0	21.4869	0.884644
MeWRKY20	1.36081	2.33597	0.431047	2.07956	1.78912	0
MeWRKY21	0.712612	1.44037	0	0.619846	44.5687	0.876745
MeWRKY22	12.7659	29.6767	71.4002	2.32463	3.44018	5.96653
MeWRKY23	6.32596	0.403089	0	1.82488	11.4191	0.452397
MeWRKY25	1.19789	0	0.288431	0	0.0321942	0
MeWRKY26	20.0859	111.632	24.2548	11.9787	42.6883	9.29057
MeWRKY27	7.36624	16.0576	91.7258	0.797515	7.76375	3.5619
MeWRKY28	21.6572	52.3152	16.6526	15.0563	14.6667	12.9053
MeWRKY29	26.6278	54.4552	21.509	7.80267	12.8001	10.5585
MeWRKY30	0.615432	3.19712	2.04054	5.44997	1.69257	4.62483
MeWRKY31	0.968251	0	0	0	0.0232144	0.182443
MeWRKY34	2.10958	5.44541	0	0.0917901	3.60321	0.250625
MeWRKY36	0.350052	2.9377	0.385302	0.301685	37.8379	1.15906
MeWRKY37	1.2099	0	0	0.819906	0	0
MeWRKY39	1.4609	2.34029	22.5777	0.761489	0.986358	2.91535
MeWRKY40	3.04039	7.78479	3.62009	1.64625	2.90083	1.87121
MeWRKY41	2.68562	1.16343	10.205	0.556777	0.714997	0.423406
MeWRKY42	47.4262	162.886	56.9682	17.6867	12.1161	21.1927
MeWRKY43	0.134164	1.0051	0.494603	0.503527	0.518538	2.32904
MeWRKY44	28.6854	19.8032	29.2812	9.47494	20.4622	20.3309
MeWRKY45	20.8781	2.57432	11.7389	3.60659	0.899635	21.916
MeWRKY46	0.0669751	0.19729	0.459145	2.166	4.65771	16.216
MeWRKY47	6.37616	3.27045	31.6635	2.71698	17.01	33.0879
MeWRKY49	2.92806	52.7941	2.68537	0.817126	1.00909	0.186956
MeWRKY50	24.066	111.054	51.2992	40.3041	126.364	22.3761
MeWRKY51	1.02655	5.32304	1.90592	0.474862	0.455091	0
MeWRKY52	1.60045	37.822	42.8482	0.269727	14.5971	14.1131
MeWRKY54	8.70847	2.19069	1.25579	4.8287	2.06617	23.0778
MeWRKY55	5.02444	13.5905	201.174	6.90488	15.8177	89.3571
MeWRKY56	0.0289006	1.89927	0.0908984	0	0.0232211	0
MeWRKY57	2.18119	0.0666088	0.262763	2.38442	0.950623	0
MeWRKY58	8.19631	8.99198	11.9498	6.16216	20.2488	28.1301
MeWRKY59	4.04882	34.2448	77.3426	4.77851	1.3207	19.1357
MeWRKY60	7.74166	75.9294	26.5329	6.15652	25.2455	4.49317
MeWRKY61	0.330521	8.63728	0.209753	0	14.2268	0.538823
MeWRKY62	17.7476	10.1099	14.5753	4.60359	10.7608	8.69909
MeWRKY63	8.7916	44.7663	1.74715	1.00659	28.0032	0.326593
MeWRKY64	15.9842	3.35103	15.3851	5.02996	4.33973	22.5152
MeWRKY65	41.2922	82.6431	37.4571	15.1809	22.6999	7.84343
MeWRKY68	14.0339	29.6017	100.352	2.19861	22.3674	16.6879
MeWRKY69	0.4184	0.521048	0.912981	1.27328	0.123722	5.23475
MeWRKY70	20.4334	3.90919	99.6749	8.48633	0.539783	10.0621
MeWRKY71	2.77282	2.10513	0.237566	0.034667	2.35364	0
MeWRKY72	43.5743	3.45015	20.2643	9.74217	0.0692694	9.07924
MeWRKY73	4.99462	4.1604	0.373398	4.1971	24.8513	4.20285
MeWRKY74	0.556133	2.05414	68.5772	0.419535	0.426419	6.51594
MeWRKY75	0.120258	0	0	0.264998	4.46013	0.455184
MeWRKY76	38.9576	41.7479	35.5322	23.6206	47.3966	38.4255
MeWRKY77	22.3647	30.3754	80.691	11.827	59.9893	35.9092
MeWRKY78	0.539329	2.01335	2.31112	0.19004	0.237616	0.167798
MeWRKY79	4.46539	5.97097	72.7866	11.045	11.2429	18.0548
MeWRKY80	0.0817086	0.077647	0.0953975	0	0.0165393	0.117587
MeWRKY81	3.77746	2.28232	3.05455	1.57154	5.18434	0.302584
MeWRKY82	6.43097	7.7007	8.24986	5.26689	8.29877	4.94083
MeWRKY83	18.1091	45.8518	8.27685	1.8843	0.313982	13.5821
MeWRKY84	72.8949	185.197	235.112	30.6858	42.1545	80.8147
MeWRKY85	8.79862	21.8873	6.43749	7.91393	32.8562	3.10759
