# Supplementary material for: Genome-Wide Identification and Expression Analysis of the WRKY Gene Family in Cassava
Source: Front Plant Sci. 2016 Feb 5;7:25. doi: 10.3389/fpls.2016.00025 (PMC4742560; doi:10.3389/fpls.2016.00025)
Supplement: Table S5 — The expression data (log2-based values) of the cassava WRKY genes after drought treatment. [file Table5.XLS]

## Sheet: Sheet1
Table S5. The expression data (log2-based values) of the cassava WRKY genes after drought treatment
Gene	Arg7_Leaf	Arg7_Root	SC124_Leaf	SC124_Root	W14_Leaf	W14_Root
MeWRKY1	0.0464697	0.00907059	-0.181226	-0.240118	-0.613937	-1.0153
MeWRKY2	0.622217	-1.20506	1.90731	-0.153793	-4.65608	0.786467
MeWRKY3	0	-2.13292	1.04745	0.113757	0	-0.307605
MeWRKY4	-1.60054	0.692905	-2.53898	-3.10267	0	0.258027
MeWRKY5	0	0	0	1.4406	0	2.10955
MeWRKY6	0.457545	-2.15532	-0.979481	-0.678185	2.56316	2.00854
MeWRKY7	0	-5.86613	0	-1.14826	0	1.50337
MeWRKY8	0.309093	1.44192	-1.86049	-1.67663	0	0.238397
MeWRKY9	0	0	0	0	0	-0.524617
MeWRKY10	3.32848	-5.56055	2.37017	-0.172181	-4.18147	2.72342
MeWRKY11	1.78566	1.05936	1.37796	-0.681204	-5.20997	2.43929
MeWRKY12	0	-6.34083	-4.13266	-1.75899	0	0
MeWRKY14	1.93811	1.91482	0.0709849	0.829177	-4.3135	5.53516
MeWRKY15	1.54672	-2.06373	-0.844218	-1.17776	-1.79225	-2.1838
MeWRKY16	0.862452	-1.63979	-2.12295	-1.27926	0.814821	0
MeWRKY17	0.21803	-3.74681	0.384374	-0.844986	-1.54137	3.80984
MeWRKY18	-0.707263	3.70418	4.20723	3.20345	-2.31109	1.81113
MeWRKY19	0	-5.99217	0	-2.45852	-5.51712	2.88461
MeWRKY20	6.55773	-1.698	4.54992	4.60835	0	2.62456
MeWRKY21	0.91088	-2.9819	0	0	-4.69699	7.05493
MeWRKY22	-0.0999135	-3.31721	0	-2.18834	0	2.84792
MeWRKY23	0	0	4.81928	0	0	0
MeWRKY25	0	-2.39956	-0.0451934	0.119362	0	6.00487
MeWRKY26	-0.0500622	2.43967	0.5993	1.33723	-1.00823	1.40175
MeWRKY27	2.36242	-1.9478	2.18889	0.988215	-5.22808	-0.106532
MeWRKY28	-0.223154	1.7785	-0.13765	-0.0937855	-1.11089	0.424159
MeWRKY29	0	0	0	0	-0.876778	0.998537
MeWRKY30	0.634954	-1.26704	-0.558228	-1.62969	-0.0197959	-1.29671
MeWRKY31	-0.0566156	-1.42555	-1.39165	-0.00219691	0	2.09674
MeWRKY32	-1.52131	1.77908	-0.469644	-0.106686	-0.994212	-1.66056
MeWRKY33	0	-0.717282	2.13103	-2.26884	0	0
MeWRKY34	1.39713	0.0471337	1.10405	0	-4.20096	0
MeWRKY36	0	1.65898	5.05847	-1.14786	-8.93794	0
MeWRKY37	0	3.50291	0	0	0	0
MeWRKY38	0	0	1.77747	0	0	0
MeWRKY39	2.39266	-4.40657	1.643	-0.177861	-2.12505	-1.42296
MeWRKY40	-0.483259	-1.2323	3.12779	2.16607	-8.52322	1.81439
MeWRKY41	0	0	0.560196	0	-2.12414	0.630542
MeWRKY42	-0.117037	0.0887428	1.71373	3.57094	-1.38116	0
MeWRKY43	0.333523	1.86244	1.67425	-1.65225	-2.09994	-2.84611
MeWRKY44	-0.247512	0.586814	-1.22338	-0.0687728	-2.66015	0.737572
MeWRKY45	-0.288588	5.69766	-0.993736	1.10322	-0.660849	0.250344
MeWRKY46	-0.0852944	-5.2619	-0.314829	-1.33821	-2.03541	-1.18442
MeWRKY47	1.05503	-1.55894	2.11426	0.152164	-3.67771	-0.75617
MeWRKY48	0	0	0	-1.1515	0	0
MeWRKY49	1.01559	0	8.18459	2.04761	-5.06592	0.861066
MeWRKY50	0	0	1.27304	0	0	0.0807982
MeWRKY51	0.493673	-2.07523	0	0.740816	-1.64415	0.103404
MeWRKY52	-0.204024	0.76804	0.483647	0.650571	-3.45453	2.84224
MeWRKY54	-1.18421	2.70522	-1.70957	-1.00715	-1.78662	-0.0560683
MeWRKY55	0.671957	-1.01244	0.398737	-0.366147	-0.997694	-0.16401
MeWRKY57	0	0	0	-1.75114	0	-0.475076
MeWRKY58	0	-0.218652	0.0302975	-0.0756066	-3.8102	0
MeWRKY59	1.31335	0.360921	2.20763	0.795207	-2.64513	0.225471
MeWRKY60	-0.0677467	-0.233591	0.200229	0.209078	1.34739	-0.672971
MeWRKY61	-1.20432	-2.76934	-0.593445	0	-3.11416	2.20961
MeWRKY62	0.359549	2.69583	-0.746711	0.300007	-2.87435	0.595189
MeWRKY63	-1.38226	0.489222	0	-0.572993	-2.93616	3.53206
MeWRKY64	-0.884908	1.35354	0	-1.56504	-0.917049	0.832658
MeWRKY65	0.430322	1.11923	1.45426	0.567123	-1.02485	-0.397082
MeWRKY68	0	-2.97811	0	0	-2.98275	0
MeWRKY69	0	0	-2.77456	-1.75668	1.05242	0
MeWRKY70	0	-1.44936	-0.875396	-0.293337	-0.557901	-0.912451
MeWRKY71	1.07364	-8.0097	4.35479	-1.15859	0	0
MeWRKY72	-0.832662	2.76	-2.68799	0.266349	-1.27078	0.148802
MeWRKY73	0.299406	2.08067	-0.457424	0.590991	-3.71087	1.28173
MeWRKY74	0	-9.21093	0	-1.07846	-7.94593	1.48759
MeWRKY75	0	0	0	0	0	0.199824
MeWRKY76	0.69867	-1.26211	0.333741	-0.564732	-2.79023	0.655193
MeWRKY77	1.47859	-1.30918	0.0161757	0.917043	-1.15934	1.04704
MeWRKY78	2.25324	-5.09029	-0.176682	0.57343	-6.59276	1.50465
MeWRKY79	0.796095	-8.62965	0.78219	-0.756055	-4.18752	-0.423577
MeWRKY80	-3.21105	-3.36243	0	-1.73859	2.97319	0
MeWRKY81	6.28964	-2.79611	2.88947	0.159196	-4.67164	3.47345
MeWRKY82	0	0	-0.123719	0	-2.13029	0
MeWRKY83	0.3882	2.25841	3.59422	2.44177	-2.19793	0.399998
MeWRKY84	1.05447	-0.536317	1.2091	-0.137219	-2.61474	-1.16541
MeWRKY85	2.1003	-0.621768	2.2937	0.644442	-3.20793	2.20893
