# Supplementary material for: Genome-Wide Identification and Expression Analysis of the WRKY Gene Family in Cassava
Source: Front Plant Sci. 2016 Feb 5;7:25. doi: 10.3389/fpls.2016.00025 (PMC4742560; doi:10.3389/fpls.2016.00025)
Supplement: Table S6 — The expression data (log2-based values) of the cassava WRKY genes after various stresses, ABA and H2O2 treatments. [file Table6.XLSX]

## Sheet: Sheet1
Table S6. The expression data (log2-based values) of the cassava WRKY genes after various stresses, ABA and H2O2 treatments
Treatment	Time	MeWRKY18	MeWRKY28	MeWRKY37	MeWRKY49	MeWRKY62	MeWRKY65	MeWRKY76	MeWRKY83	MeWRKY85
NaCl	2h	0.362666	-0.257235	-2.03617	-0.500565	0.0159257	-0.455337	-0.232871	-0.239328	0.283922
NaCl	6h	1.13526	-0.275559	-1.65685	-0.261051	-0.297786	1.02974	0.486683	1.73636	-0.0974864
NaCl	3d	-1.65626	-0.309234	-1.05956	-0.507173	-0.230448	-0.535583	-0.590137	0.688888	0.211311
NaCl	14d	0.807281	0.916056	-1.4286	0.557248	-1.03165	-0.747512	0.389864	-0.546372	-1.02239
Mannitol	2h	3.18551	1.12271	0.31757	1.51402	0.149311	0.785659	1.22128	0.572783	-0.490132
Mannitol	6h	5.33682	1.94295	0.690372	2.36548	0.67818	-0.00500038	0.624307	1.00707	0.0599643
Mannitol	3d	0.757544	1.01968	0.955796	1.16169	-0.117146	-0.0320936	0.293983	-0.211916	-0.729029
Mannitol	14d	1.20524	0.835108	1.19232	1.30478	0.00880239	-0.434247	0.156565	0.539958	-0.723658
Cold	2h	0.167949	-0.557412	-0.0950805	0.142688	-0.181689	1.19866	-0.721849	0.524615	-0.393596
Cold	5h	0.0278759	-0.160105	1.22386	0.595055	0.101825	0.431783	-2.10805	1.47175	0.0631025
Cold	15h	3.21486	-1.2524	-0.196575	0.909689	-0.361806	0.294547	-0.555905	2.89613	-0.337175
Cold	48h	2.44699	-0.48072	0.430018	1.90337	0.331636	0.123521	-0.603906	3.58973	1.01077
H2O2	2h	1.19265	-1.84161	-0.0606982	-0.1218	-0.896496	-0.734035	0.153792	0.0452193	-0.28023
H2O2	6h	-0.542668	-1.47509	0.844458	-0.039088	-0.52612	-0.638816	0.0433305	0.72424	0.0581225
H2O2	10h	0.550438	-2.06891	0.437771	0.475095	-0.53222	-1.23579	-0.930875	0.267116	-0.168609
H2O2	24h	-0.98756	-0.777937	-1.87784	-2.32843	-1.34997	0.02946	1.54704	-4.09025	-3.62238
ABA	2h	2.58102	0.392911	-0.231125	0.508581	1.02923	0.388212	0.565451	0.255682	0.151391
ABA	6h	2.59656	0.472009	-0.360434	0.266385	0.0260351	-0.0957895	0.168385	0.4186	0.0667574
ABA	10h	5.9967	0.0430505	-0.712528	3.47887	0.28187	0.887486	0.539888	2.06119	0.303927
ABA	24h	0.265353	0.41446	-0.0588486	0.249373	0.841949	0.174892	0.322528	0.102954	0.528721
