# Supplementary material for: Genome-Wide Identification and Expression Analysis of the WRKY Gene Family in Cassava
Source: Front Plant Sci. 2016 Feb 5;7:25. doi: 10.3389/fpls.2016.00025 (PMC4742560; doi:10.3389/fpls.2016.00025)
Supplement: Table S7 — The accession number of transcriptomic data in NCBI. [file Table7.XLSX]

## Sheet: Sheet1
Table S7. The accession number of transcriptomic data in NCBI
Sample name	Accession number
SC124_leaf_drought treatment	SRR2360410
SC124_leaf_control	SRR2361999
Arg7_leaf_drought treatment	SRR2388947
Arg7_leaf_control	SRR2388956
W14_leaf_drought treatment	SRR2404199
W14_leaf_control	SRR2404206
SC124_root_drought treatment	SRR2495946
SC124_root_control	SRR2495947
Arg7_root_drought treatment	SRR2495949
Arg7_root_control	SRR2495950
W14_root_drought treatment	SRR2496093
W14_root_control	SRR2496326
W14_storage root	SRR1298996
W14_leaf	SRR1298998
W14_stem	SRR1298999
Arg7_storage root	SRR1299006
Arg7_leaf	SRR1299009
Arg7_stem	SRR1299008
